# Supplementary material for: Misinformation, Fears and Adherence to Preventive Measures during the Early Phase of COVID-19 Pandemic: A Cross-Sectional Study in Poland
Source: Int J Environ Res Public Health. 2021 Nov 22;18(22):12266. doi: 10.3390/ijerph182212266 (PMC8618240; doi:10.3390/ijerph182212266)
Supplement: Supplementary file 1 [file ijerph-18-12266-s001.zip]

Archive with 1 entries (1 files):
- ijerph-1430523-supplementary.pdf
